# Supplementary material for: Noninvasive prenatal testing of α-thalassemia and β-thalassemia through population-based parental haplotyping
Source: Genome Med. 2021 Feb 5;13:18. doi: 10.1186/s13073-021-00836-8 (PMC7866698; doi:10.1186/s13073-021-00836-8)
Supplement: Supplementary file 9 — Additional file 9: Source data for Fig. 3. [file 13073_2021_836_MOESM9_ESM.xlsx]

## Sheet: Fig. 3a 
	Number of reference panel	Test 1	Test 2	Test 3
	50	12	15	14
	1/12	18	14	19
	1/8	18	19	20
	1/6	22	22	20
	1/4	21	22	23
	1/2	23	22	22
	All	25	25	25

## Sheet: Fig. 3b
	Number of reference panel	Test 1	Test 2	Test 3
	50	15	18	13
	1/12	23	22	23
	1/8	23	24	22
	1/6	26	24	24
	1/4	24	27	25
	1/2	26	25	26
	All	27	27	27
