# Supplementary material for: Noninvasive prenatal testing of α-thalassemia and β-thalassemia through population-based parental haplotyping
Source: Genome Med. 2021 Feb 5;13:18. doi: 10.1186/s13073-021-00836-8 (PMC7866698; doi:10.1186/s13073-021-00836-8)
Supplement: Supplementary file 10 — Additional file 10: Source data for Fig. S1. [file 13073_2021_836_MOESM10_ESM.xlsx]

## Sheet: Figure S1a
	Variants	Numbers	Frequency
	c.126_129delCTTT	421	0.442692
	c.52A>T	179	0.188223
	c.316-197C>T	90	0.0946372
	c.-78A>G	87	0.0914826
	c.79G>A	59	0.06204
	c.-100G>A	54	0.0567823
	others	61	0.064143
	Total	951

## Sheet: Figure S1b
	Variants	Numbers	Frequency
	-α3.7	1076	0.317311
	- -SEA	974	0.287231
	-α4.2	653	0.192569
	c.369C>G	425	0.125332
	c.427T>C	145	0.0427602
	c.377T>C	72	0.0212327
	others	46	0.0135653
	Total	3391
